# Supplementary material for: Reconstruction of the gastric cancer microenvironment after neoadjuvant chemotherapy by longitudinal single-cell sequencing
Source: J Transl Med. 2022 Dec 6;20:563. doi: 10.1186/s12967-022-03792-y (PMC9724296; doi:10.1186/s12967-022-03792-y)
Supplement: Supplementary file 1 — Additional file 1: Table S1. Clinicopathological characteristics of the 11 patients with gastric cancer included in this study. [file 12967_2022_3792_MOESM1_ESM.xlsx]

## Sheet: Sheet1
Table S1.The clinical characteristics of 11 gastric cancer patients analyzed in this study.
Sample	Sex	age	Specimen	Tumor location	Grade	Lauren classifcation	Neoadjuvant chemotherapy	Neoadjuvant response
p1	male	63	gastrectomy	gastric antrum	Moderately differeciated	Intestinal	-	-
p6	male	57	gastroscopic biopsy	gastric antrum	Poor differeciated	unknown	-	-
p7	female	45	gastroscopic biopsy	gastric antrum	unknown	unknown	-	-
p8	female	69	gastroscopic biopsy	gastric body	Poor differeciated	unknown	-	-
p14-pre	female	64	gastroscopic biopsy	gastric horn	unknown	unknown	-	-
p15-pre	male	68	gastroscopic biopsy	gastric body	unknown	unknown	-	-
p16-pre	male	61	gastroscopic biopsy	gastric cardia	unknown	unknown	-	-
p9	female	68	gastrectomy	gastric antrum	Moderately-poor differeciated	Intestinal	Paclitaxel+Oxaliplatin	SD
p11	male	60	gastrectomy	esophagogastric junction	Poor differeciated	Diffuse	Oxaliplatin+S-1	PR
p12	male	69	gastrectomy	gastric cardia	Moderately differeciated	Intestinal	Oxaliplatin+S-1	PR
p13	female	51	gastrectomy	esophagogastric junction	Poor differeciated	Mixed	Oxaliplatin+S-1	PR
p14-post	female	64	gastrectomy	gastric body	Moderately-poor differeciated	Intestinal	Oxaliplatin+S-1	SD
p15-post	male	68	gastrectomy	gastric body	Poor differeciated	Diffuse	Oxaliplatin+Calcium Folinate+5-Fluorouracil	SD
p16-post	male	61	gastrectomy	gastric cardia	Poor differeciated	unknown	Oxaliplatin+S-1	SD
