# Supplementary material for: Reconstruction of the gastric cancer microenvironment after neoadjuvant chemotherapy by longitudinal single-cell sequencing
Source: J Transl Med. 2022 Dec 6;20:563. doi: 10.1186/s12967-022-03792-y (PMC9724296; doi:10.1186/s12967-022-03792-y)
Supplement: Supplementary file 2 — Additional file 2: Table S2. The detailed changes in immune cell types between pre and post NACT. [file 12967_2022_3792_MOESM2_ESM.xlsx]

## Sheet: Sheet1
Table S2.Changes in immune cell types in pre vs post NACT
cell type	Percentage（Post VS Pre）	Pathway（Post VS Pre）		DEG（Post VS Pre）
		Downregulated	Upregulated	Downregulated	Upregulated
CD4+ T cells	Decreased (P=0.018)	CTLA4_PATHWAY MYC_TARGETS GLYCOLYSIS_GLUCONEOGENESIS ALLOGRAFT_RECJECTION INTERFERON_ALPHA_RESPONSE INTERFERON_GAMMA_RESPONSE CYTOTOXICITY/PROLIFERATION EXHAUSTED	－	IL17A XCL2 CCL4 ANXA1 CCL4L2 GNLY	－
CD4+ Tregs	No significant change	CTLA4_PATHWAY MYC_TARGETS HYPOXIA INTERFERON_ALPHA_RESPONCE CXCR4_PATHWAT INTERFERON_GAMMA_RESPONCE ALLOGRAFT_RECJECTION CYTOTOXICITY/PROLIFERATION	VEGF_VEGFR_PATHWAY	－	－
CD8+T cells	Decreased (P=0.010)	GLYCOLYSIS_GLUCONEOGENESIS CTLA4_PATHWAY MYC_TARGETS ALLOGRAFT_RECJECTION INTERFERON_ALPHA_RESPONCE INTERFERON_GAMMA_RESPONCE CYTOTOXICITY/PROLIFERATION	－	IFIT2 CCL20 CCL3L3 GNLY AREG MT1G RGCC	－
Macrophages	No significant change	IL6_JAK_STAT3_SIGNALING MYC_TARGETS INTERFERON_GAMMA_RESPONSE INTERFERON_ALPHA_RESPONSE GLYCOLYSIS_GLUCONEOGENESIS ALLOGRAFT_RECJECTION	CYP METABOLISM	CXCL10	－
Monocytes	No significant change	MYC_TARGETS IL6_JAK_STAT3_SIGNALING DNA_REPAIR GLYCOLYSIS_GLUCONEOGENESIS ALLOGRAFT_RECJECTION P53_PATHWAY INTERFERON_GAMMA_RESPONSE INTERFERON_ALPHA_RESPONSE	CYP METABOLISM	SPP1 HSPA1A IFI27	THBS1 MXD1 BIRC3
Endothelial cells	Increased (P=0.034)	NEUTROPHIL_ACTIVATION GLYCOLYSIS OXIDATIVE_PHOSPHORYLATION INTERFERON_SIGNATURE INTERFERON_ALPHA_RESPONSE	EMT MYC_TARGETS ANGIOGENESIS STAT3_TARGETS_UP COLLAGEN_FIBRIL	－	－
Fibroblasts	Increased (P=0.005)	OXIDATIVE_PHOSPHORYLATION MYC_TARGETS PROTEIN_SECRETION GLYCOLYSIS_GLUCONEOGENESIS PI3K_AKT_MTOR_SIGNALING INTERFERON_GAMMA_RESPONSE INTERFERON_ALPHA_RESPONSE	－	CXCL10 CXCL14 MMP11	CD69
Myofibroblasts	No significant change	MYC_TARGETS Protein Modification NEUTROPHIL_ACTIVATION OXIDATIVE_PHOSPHORYLATION GLYCOLYSIS_GLUCONEOGENESIS INTERFERON_ALPHA_RESPONSE	－	－	IGFBP5
Cycling T cells	No significant change	CYTOTOXICITY/PROLIFERATION EXHAUSTED	－	－	－
B cells	No significant change	－	－	－	－
Plasma cells	No significant change	－	－	－	－
DC2	No significant change	－	－	－	－
DC3	No significant change	－	－	－	－
Mast cells	No significant change	－	－	－	－
